# Supplementary material for: YeiE regulates YeiH to implement sulfite stress resistance in Salmonella enterica serotype Typhimurium
Source: J Bacteriol. 2026 Jan 12;208(2):e00431-25. doi: 10.1128/jb.00431-25 (PMC12880088; doi:10.1128/jb.00431-25)
Supplement: Table S1 — Raw data for murine infection, related to Fig 1. [file jb.00431-25-s0003.xlsx]

## Sheet: Murine infection data
Table S1: Raw data related to Fig 1.
Experiment 1 - Females
WT vs ∆yeiE::Kan
		Total count (Plate 1)	Total CFU/mL	Mutant count (Plate 2)	Mutant CFU/mL	WT CFU/mL	Inoculum dose (CFU/100ul)	Input Ratio (WT/mutant)
Inoculum		Nal	162000	Nal/Kan	87000	75000	16200	0.862069
Organ	Mouse ID	Total count (Plate 1)	Total CFU/mL	Mutant count (Plate 2)	Mutant CFU/mL	WT CFU/mL (Total - Mutant)	Organ Output Ratio (WT/Mutant)	Output Ratio/Input Ratio	Log Output Ratio/Input Ratio
Spleen	M1	Nal	18700	Nal/Kan	4300	14400	3.34884	3.88465	0.589352
Spleen	M2	Nal	9900	Nal/Kan	2040	7860	3.85294	4.46941	0.65025
Spleen	M3	Nal	11900	Nal/Kan	3400	8500	2.5	2.9	0.462398
Spleen	M4	Nal	640	Nal/Kan	110	530	4.81818	5.58909	0.747341
Spleen	M5	Nal	22000	Nal/Kan	6200	15800	2.54839	2.95613	0.470723
Liver	M1	Nal	20700	Nal/Kan	4700	16000	3.40426	3.94894	0.59648
Liver	M2	Nal	21300	Nal/Kan	3200	18100	5.65625	6.56125	0.816987
Liver	M3	Nal	11800	Nal/Kan	5000	6800	1.36	1.5776	0.197997
Liver	M4	Nal	960	Nal/Kan	160	800	5	5.8	0.763428
Liver	M5	Nal	22000	Nal/Kan	9700	12300	1.26804	1.47093	0.167591
Experiment 2 - Males
WT vs ∆yeiE::Kan
		Total count (Plate 1)	Total CFU/mL	Mutant count (Plate 2)	Mutant CFU/mL	WT CFU/mL	Inoculum dose (CFU/100ul)	Input Ratio (WT/mutant)
Inoculum		Nal	255750	Nal/Kan	135000	120750	25575	0.894444
Organ	Mouse ID	Total count (Plate 1)	Total CFU/mL	Mutant count (Plate 2)	Mutant CFU/mL	WT CFU/mL (Total - Mutant)	Organ Output Ratio (WT/Mutant)	Output Ratio/Input Ratio	Log Output Ratio/Input Ratio
Spleen	M1	Nal	1160000	Nal/Kan	171000	989000	5.78363	6.46617	0.810647
Spleen	M2	Nal	15400	Nal/Kan	3000	12400	4.13333	4.62112	0.664747
Spleen	M3	Nal	850000	Nal/Kan	139000	711000	5.11511	5.71875	0.757301
Spleen	M4	Nal	119000	Nal/Kan	15900	103100	6.48428	7.2495	0.860308
Spleen	M5	Nal	270000	Nal/Kan	56000	214000	3.82143	4.2724	0.630672
Liver	M1	Nal	3100000	Nal/Kan	188000	2912000	15.4894	17.3173	1.23848
Liver	M2	Nal	23650	Nal/Kan	5900	17750	3.00847	3.36351	0.526793
Liver	M3	Nal	1040000	Nal/Kan	187000	853000	4.5615	5.09981	0.707554
Liver	M4	Nal	179000	Nal/Kan	29000	150000	5.17241	5.78282	0.76214
Liver	M5	Nal	700000	Nal/Kan	63000	637000	10.1111	11.3043	1.05325
