# Supplementary material for: YeiE regulates YeiH to implement sulfite stress resistance in Salmonella enterica serotype Typhimurium
Source: J Bacteriol. 2026 Jan 12;208(2):e00431-25. doi: 10.1128/jb.00431-25 (PMC12880088; doi:10.1128/jb.00431-25)
Supplement: Table S2 — Bacterial strains and plasmids. [file jb.00431-25-s0004.xlsx]

## Sheet: Strains and Plasmids
Table S2: Bacterial strains and plasmids
Bacteria
Strain #	Genotype	Reference
JE447 or JE2459	WT (ATCC 14028s)	ATCC
JE2637	∆yeiE::frt	this study
JE3536	JE2637+pWSK29 (Amp-R)	this study
JE3538	JE2637+pWSK29::yeiE (Amp-R)	this study
JE1353	∆yeiE::kan (Kan-R)	Griewisch 2020
JE3068	∆yeiH::kan (Kan-R)	this study
JE3297	JE3068+pWSK29 (Kan-R, Amp-R)	this study
JE3299	JE3068+pWSK29::yeiH (Kan-R, Amp-R)	this study
JE2616	WT+pCS26-Pac (Kan-R)	this study
JE2629	WT+pCS26-Pac-PyeiE-luxCDABE (Kan-R)	this study
JE2663	JE2637+pCS26-Pac (Kan-R)	this study
JE2667	JE2637+pCS26-Pac-PyeiE-luxCDABE (Kan-R)	this study
JE3501	yeiE-3xFLAG	this study
JE3399	∆yeiH::frt	this study
HA420	ATCC 14028s (spontaneous Nal-R)	Bogomolnaya 2008
JE973	HA420 ∆yeiE::kan (Nal-R, Kan-R)	Westerman 2021
JE3193	JE447+pCS26-Pac-PyeiH-luxCDABE (Kan-R)	this study
JE3199	JE2637+pCS26-Pac-PyeiH-luxCDABE (Kan-R)	this study
JE3088	∆cysJ::kan	this study
JE2987	∆asrA::kan	this study
JE3148	∆cysJ::kan∆asrA::Cm (Kan-R, Cat-R)	This study
JE3466	JE3399 ∆cysJ:kan∆asrA::Cm (Kan-R, Cat-R)	This study
JE3568	JE2637 ∆cysJ::kan∆asrA::Cm (Kan-R, Cat-R)	This study
Plasmids
Name	Resistance	Reference
pCS26-Pac	Kan-R	Bjarnason 2003
pBAD18Cm	Cat-R	Guzman 1995
pWSK29	Amp-R	Wang 1991
pKD46	Amp-R	Datsenko 1990
pCP20	Amp-R	Datsenko 1990
pWSK29::yeiE	Amp-R	Westerman 2021
pCS26-Pac-PyeiE-luxCDABE	Kan-R	This study
pCS26-Pac-PyeiH-luxCDABE	Kan-R	This study
pWSK29::yeiH	Amp-R	This study
pBAD18Cm::yeiE-strII	Cat-R	This study
