# Supplementary material for: YeiE regulates YeiH to implement sulfite stress resistance in Salmonella enterica serotype Typhimurium
Source: J Bacteriol. 2026 Jan 12;208(2):e00431-25. doi: 10.1128/jb.00431-25 (PMC12880088; doi:10.1128/jb.00431-25)
Supplement: Table S3 — Primers and synthetic nucleic acids. [file jb.00431-25-s0005.xlsx]

## Sheet: Sheet1
Table S3: Primers and synthetic nucleic acids
Cloning Primers
Forward	Reverse	Ta (˚C)	Extension time (sec)	Product size (bp)	Use
5yeiE-strKpnIpBAD18	3yeiE-strHindIIIpBAD18	65	60	916	pBAD18-Cm-yeiE-strII
5' GTAACGGTACCATGCATATTACGCTACGACAACTTGAAG 3'	5' GTAACAAGCTTTTATTTTTCGAACTGCGGGTGGCTCCAAGCGCTTTCACAGTAACTCAAAAAACGCTGC 3'
PyeiEFWD2XhoI	PyeiEREV2BamHI	55	20	568	pCS26-Pac-PyeiE-luxCDABE
5' GTCCTCGAGGTGTGCCTGTCCAGACCAAAGAC 3'	5' GTCGGATCCCTTTTCAGTACTTCAGCAAACAC 3'
PyeiHXhoIpCS26FWD	PyeiHBamHIpCS26REV	66	35	660	pCS26-Pac-PyeiH-luxCDABE
5' GGACTCGAGTTCCAGCCACGGCTCAGAG 3'	5' GTCGGATCCGAGCCCCGGTATAAAATGCCAC 3'
yeiH BamHI FWD	yeiH HindIII REV	62	30	1444	pWSK29::yeiH
5' GATGGATCCCTATCGCTTGCTCCAGCAATGCCAG 3'	5' GATAAGCTTCGCTATGATAACGGGTTAACAGGCGTG 3'
Primers for EMSA DNA fragments
Forward	Reverse	Ta (˚C)	Extension time (sec)	Product size (bp)
PflhDFWD2EMSA	PflhDREV EMSA	55	20	300
5' CGTTGTATGTCACGAAGCTG 3'	5' ATATGACAAATTGATGTCATAAATGTGTTTTAG 3'
PyeiEFWD2EMSA	PyeiEREV EMSA	55	20	299
5' TGCAACGGCAGGGATAGC 3'	5' GTTGAACCGCTTTTCAGTACTTC 3'
G-block sequence for yeiE-3XFLAG
5' GAAACATCTTTCTAACGCGTTGCAGCGTTTTTTGAGTTACTGTGAAGACTACAAAGACCATGACGGTGATTATAAAGATCATGATATCGACTACAAAGATGACGACGATAAATAGTAATGTAGGCTGGAGCTGCTTCGAAGTTCCTATACTTTCTAGAGAATAGGAACTTCGGAATAGGAACTTCAAGATCCCCCACGCTGCCGCAAGCACTCAGGGCGCAAGGGCTGCTAAAGGAAGCGGAACACGTAGAAAGCCAGTCCGCAGAAACGGTGCTGACCCCGGATGAATGTCAGCTACTGGGCTATCTGGACAAGGGAAATCGCAAGCGCAAAGAGAAAGCAGGTAGCTTGCAGTGGGCTTACATGGCGATAGCTAGACTGGGCGGTTTTATGGAC…
